# Supplementary material for: Differential Cold Tolerance on Immature Stages of Geographically Divergent Ceratitis capitata Populations
Source: Biology (Basel). 2023 Oct 27;12(11):1379. doi: 10.3390/biology12111379 (PMC10668952; doi:10.3390/biology12111379)
Supplement: Supplementary file 1 [file biology-12-01379-s001.zip]

Archive with 1 entries (1 files):
- biology-2570045-supplementary.pdf
